# Supplementary material for: Brassinosteroid signaling delimits root gravitropism via sorting of the Arabidopsis PIN2 auxin transporter
Source: Nat Commun. 2019 Dec 4;10:5516. doi: 10.1038/s41467-019-13543-1 (PMC6892858; doi:10.1038/s41467-019-13543-1)
Supplement: Supplementary file 4 — Source Data [file 41467_2019_13543_MOESM4_ESM.xlsx]

## Sheet: Fig. 1e
Fig. 1e	eir1-4 PIN2p::PIN2:ubq:VEN 6DAG
	signal ratio PM/intracellular
			control	100 nM eBL
			1.96	8.33
			2.66	4.55
			1.95	5.94
			1.02	5.63
			1.76	6.65
			1.74	6.82
			2.45	5.28
			5.35	5.36
			1.22	5.06
			2.46	4.47
			1.88	5.75
			1.7	4.97
			1.86	6.22
			0.97	11.14
			1.2	9.8
			1.25	5.92
			1.77	5.12
			1.02	6.9
			1.85	9.93
			1.05	7.52
			1.21	4.75
			1.59	8.54
			1.33	5.45
			1.36	4.24
			4.9	3.93
			3.56	4.9
			7.91	7.49
			2.58	4.27
			2.12	10.11
			3.7	7.22
			5.53	3.75
			5.69	7.82
			1.62	6.95
			2.19	6.97
			3.55	6.67
			1.71	3.81
			3.28	7.76
			2.07	8.29
			2.26	3.44
			2.42	6.16
			2.1	5.83
			3.46	4.64
			6.27	4.61
			3.92	4
			2.77	8.73
			3.21	4.17
			2.9	8.09
			3.26	3.64
			1.88	4.85
			2.13	6.65
			3	6.88
			2.16	8.1
			2.8	10.4
			2.11	3.79
			2	12.82
			3.65	8.95
			1.69	10.07
			1.9	12.09
			2.36	10.76
			2.31	11.02
			1.49	2.43
			1.42	8.85
			3.31	10.88
			2.74	5.37
			1.9	12.7
			2.85	8.25
			2.25	7.96
			1.75	9.16
			2.94	11.2
			3.41	8.93
			2.4	4.73
			3.01	6.81
			2.51	13.3
			2.18	7.7
			2.92	4.33
			4.03	7.57
			2.04	5.88
			4.93	7.88
			2.54	6.23
			2.43	10.13
			1.61	6.15
			1.3	7.22
			1.57
			3.96
			1.43

## Sheet: Fig. 1f
		probed with anti-PIN2 (PIN2) and anti-tubulin (TUB); size markers are indicated (kDa); arrowheads indicate the position of the PIN2-specific signals

## Sheet: Fig. 1g
Fig. 1g
		probed with anti-PIN2 (PIN2) and anti-tubulin (TUB); size markers are indicated (kDa); arrowheads indicate the position of the PIN2-specific signals

## Sheet: Fig. 1h
Fig. 1h
		probed with anti-PIN2 (PIN2) and anti-tubulin (TUB); size markers are indicated (kDa); arrowheads indicate the position of the PIN2-specific signals

## Sheet: Fig. 1i
Fig. 1i
		probed with anti-PIN2 (PIN2) and anti-tubulin (TUB); size markers are indicated (kDa); arrowheads indicate the position of the PIN2-specific signals

## Sheet: Fig. 1j
	Fig. 1j
					PIN2::PIN2:ubq:VEN in eir1-4
					Ct values technical repeats per biological repetition
			not treated after 6h						treated with eBL after 6h						reference timepoint 0h
					Ct reference		Ct PIN2				Ct reference		Ct PIN2				Ct reference		Ct PIN2
			Biological repetition 1		19.75		34.78		Biological repetition 1		19.81		35.72		Biological repetition 1		17.8		25
					18.36		36.1				20.05		33.95				17.42		25.05
					18.95		34.32				20.1		36.95				17.44		24.76
			Biological repetition 2		20.07		36.79		Biological repetition 2		20.22		36.36		Biological repetition 2		20.44		36.78
					19.95		35.65				19.82		34.07				19.89		36.75
					20.11		35.15				19.61		36.18				20.05		34.73
			Biological repetition 3		17.64		24.59		Biological repetition 3		17.67		24.71		Biological repetition 3		18.01		24.71
					17.53		24.88				17.51		24.62				17.57		25.35
					17.65		24.83				17.47		24.57				17.62		25.32
			Biological repetition 4		17.75		24.78		Biological repetition 4		17.54		24.62		Biological repetition 4		17.8		25
					17.48		24.61				17.59		24.69				17.42		25.05
					17.68		24.74				17.52		24.62				17.44		24.76
					PIN2 in Col0
					Ct values technical repeats per biological repetition
			not treated						treated with eBL						reference timepoint 0h
					Ct reference		Ct PIN2				Ct reference		Ct PIN2				Ct reference		Ct PIN2
			Biological repetition 1		21.23		30.7		Biological repetition 1		21.27		30.46		Biological repetition 1		21.55		30.28
					21.45		30.2				21.2		30.41				21.35		30.24
					21.14		30.04				21.1		30.54				21.32		30.64
			Biological repetition 2		21.15		30.4		Biological repetition 2		20.97		29.92		Biological repetition 2		21.41		30.66
					21.06		30.31				21.23		30.19				21.1		30.06
					21.19		30.3				21.02		30.06				21.27		30.23
			Biological repetition 3		19.17		26.25		Biological repetition 3		18.92		26.14		Biological repetition 3		19.04		26.31
					19.07		26.2				18.94		26.27				18.74		26.21
					19.28		25.99				18.79		26.19				18.85		26.36
			Biological repetition 4		18.48		26.35		Biological repetition 4		19.33		26.09		Biological repetition 4		19.38		26.12
					18.83		26.16				18.66		25.58				18.76		26.17
					18.62		26.11				19.1		25.83				19.06		26.12
			relative fold change values from the normalized qPCR data
			calculated using the comparative Ct method
			Normalized expression:
				PIN2 in Col0								PIN2::PIN2:ubq:VEN in eir1-4
				not treated with eBL			treated with 100nM eBL					not treated with eBL			treated with 100nM eBL
		Biological repetition 1		0.857			0.998			Biological repetition 1		0.941696			1.32562
		Biological repetition 2		1.012			0.857			Biological repetition 2		0.915945			1.02811
		Biological repetition 3		1.35974			1.07177			Biological repetition 3		1.17555			1.23971
		Biological repetition 4		0.710382			1.20303			Biological repetition 4		1.23971			1.22264

## Sheet: Fig. 2d
Fig. 2d	eir1-4 det2-1 PIN2p::PIN2:ubq:VEN
	ratio PM/intracellular
				eir1-4 DET2 PIN2p::PIN2:ubq:VEN		eir1-4 det2-1 PIN2p::PIN2:ubq:VEN		eir1-4 det2-1 PIN2p::PIN2:ubq:VEN
								100 nM eBL
				2.38		1.28		2.35
				1.47		0.94		3.4
				1.85		0.92		3.02
				1.82		1.1		4.03
				1.57		0.95		3.08
				1.87		1.59		4
				1.42		1.04		3.86
				1.68		1.03		3.66
				1.26		1.12		2.49
				1.21		0.98		4.68
				1.84		0.87		4.19
				1.02		0.77		2.92
				1.21		0.98		4.2
				2.29		1.02		4.84
				1.78		1.12		2.82
				1.28		1.62		3.22
				2.07		0.72		2.08
				2.2		1.16		3.79
				1.76		0.84		2.02
				3.3		1.14		2.54
				3.13		1.47		2.54
				2.53		0.62		3.13
				1.43		1.09		3.41
				1.63		0.69		2.47
				1.46		0.86		3
				1.05		0.84		4.3
				1.86		0.84		4.63
				2.95		0.94		3.45
				2.84		1.44		3.55
				1.56		0.76		2.53
				1.96		1		3.56
				2.64		1.29

## Sheet: Fig. 2g
Fig. 2g
		probed with anti-PIN2 (PIN2) and anti-tubulin (TUB); size markers are indicated (kDa); arrowheads indicate the position of the PIN2-specific signals

## Sheet: Fig. 2h
Fig. 2h
		probed with anti-PIN2 (PIN2) and anti-tubulin (TUB); size markers are indicated (kDa); arrowheads indicate the position of the PIN2-specific signals

## Sheet: Fig. 2o
Fig. 2o	bri1-6 eir1-4 PIN2p::PIN2:ubq:VEN
	ratio PM/intracellular
				bri1-6 eir1-4						eir1-4
				control		100 nM eBL		30 mikroM Bikinin		control		100 nM eBL		30 mikroM Bikinin
				1.41		1.1		2.25		1.47		2.98		3.24
				1.15		0.97		1.79		1.54		3.87		2.78
				1.19		1.54		1.96		1.68		3.72		3.76
				1.4		0.95		2.44		1.44		4.23		2.18
				1.18		1.01		2.22		1.29		6.12		3.26
				1.27		1.45		1.87		1.29		8.52		2.12
				0.93		1.01		1.56		1.45		5.7		5.13
				1.18		1.08		1.9		1.06		5.84		2.64
				1.03		0.93		1.49		1.05		3.7		4.09
				1.19		1.06		1.53		1.49		4.33		2.58
				1.19		2.48		1.78		1.13		4.84		2.34
				1.21		1.17		1.83		0.91		3.94		1.38
				1.04		0.76		1.97		1.16		4.28		1.45
				1.21		0.96		2.16		1.09		2.69		2.41
				1.15		1.91		2.06		1.24		3.59		2.45
				0.95		1.99		1.82		1.32		3.99		2.83
				1.11		1.66		2.21		1.21		3.97		1.99
				1.62		1.67		2.31		1.2		3.72		2.42
				1.12		1.76		2.56		0.86		4.38		2.68
				0.95		1.86		2.45		1.36		2.48		2.96
				0.91		0.92		2.94		1.47		3.98		3.01
				1.12		1.89		2.86		1.47		4.06		2.62
				0.96		1.9		2.04		1.21		2.2		2.32
				0.71		1.74		1.88		0.82		3.68		2.7
				0.98		1.65		2.88		1.44		2.87		2.47
				1.53		1.73		2.49		1.93		2.96		3.33
				1.33		1.03		2.98		1.37		5.47		3.62
				1.02		0.98		3.02		1.75		4.88		1.73
				1.98		1.44		2.49		1.4		4.59		3.35
				0.78		1.38		2.84		1.14		4.82		2.76
				0.77		0.87		2.39		1.47		5.16		2.98
						1.98		1.94				3.76		3.29

[truncated: 48 more sheets: Fig. 3d, Fig. 3e, Fgi. 3f, Fig. 3g, Fig. 3i, Fig. 3j, Fig. 4c, Fig. 4f, Fig. 4k, Fig. 4l, Fig. 5a, Fig. 5f, Fig. 5i, Fig. 6c, Fig. 7d, Fig. 7e, Fig. 8g, Fig. 8h, Suppl.Fig. 1i, Suppl. Fig. 2c …]
